# Supplementary material for: A novel signature based on necroptosis-related long non-coding RNAs for predicting prognosis of patients with glioma
Source: Front Oncol. 2022 Aug 10;12:940220. doi: 10.3389/fonc.2022.940220 (PMC9399791; doi:10.3389/fonc.2022.940220)
Supplement: Supplementary Table 2 — The necroptosis process related lncRNA signatures. [file Table_2.xlsx]

## Sheet: Sheet1
gene	conMean	treatMean	logFC	pValue	fdr
C22orf24	0.644397	0.152426	-2.07984	0.000428902	0.00271096
PART1	3.90307	0.60177	-2.69732	0.000473867	0.00271096
LINC00467	0.772937	1.64432	1.08907	0.00393982	0.00745051
SNHG16	0.939408	2.59078	1.46356	0.000169704	0.00265887
TMEM99	1.55713	4.22658	1.4406	0.000178927	0.00265887
DLEU1	0.106711	0.527029	2.30417	0.000155318	0.00265887
MIR7-3HG	10.3962	1.51684	-2.77691	0.000288384	0.00265887
C8orf31	0.600042	1.45695	1.27981	0.00132726	0.00414452
DLGAP1-AS1	0.830181	2.22929	1.42509	0.00302968	0.00651789
ZFAS1	10.8037	35.3198	1.70895	0.000190283	0.00265887
TP53TG1	5.6732	13.046	1.20137	0.00101128	0.00365845
C5orf38	0.0331063	2.84375	6.42454	0.00434363	0.00797412
MIR22HG	7.4102	3.4836	-1.08893	0.0134404	0.0179693
C22orf34	0.07638	0.178258	1.2227	0.00571675	0.00963233
LINC00994	0.00707752	0.107016	3.91844	0.0030437	0.00651789
LINC00173	0.385151	1.09524	1.50775	0.0121678	0.0164465
RAMP2-AS1	0.5154	1.62346	1.6553	0.00962521	0.0139282
C17orf102	0.859273	0.29315	-1.55148	0.0103924	0.0146927
C14orf178	0.0492998	0.189287	1.94092	0.00769011	0.0118235
C2orf27A	0.953887	5.0353	2.40019	0.00142209	0.00416469
SNHG12	1.63659	3.62796	1.14846	0.00914219	0.0133868
AC105020.1	0.233813	0.582867	1.31781	0.0103924	0.0146927
PDCD4-AS1	1.08851	2.83893	1.383	0.000816795	0.00321548
AC083799.1	1.54538	3.7079	1.26264	0.000836549	0.00321548
SNHG5	7.82368	19.6289	1.32706	0.00130699	0.00414452
LINC00632	2.15564	1.07727	-1.00073	0.00541448	0.00924974
LINC00963	1.87619	3.77786	1.00977	0.000582016	0.00292196
AC115618.1	0.327151	0.753067	1.20282	0.00290164	0.00637325
RFPL3S	0.137406	0.415436	1.59618	0.00667233	0.0107281
PAXIP1-AS2	0.85136	1.98392	1.22051	0.045376	0.0463174
MIR17HG	0.0852232	0.210411	1.30389	0.038484	0.0408063
LY86-AS1	2.66146	0.256307	-3.37627	0.000510269	0.00285287
AC110619.1	1.01302	0.23063	-2.13502	0.000244944	0.00265887
HTR5A-AS1	3.37628	0.453677	-2.8957	0.000544594	0.00292196
AC020907.2	1.82274	0.266884	-2.77182	0.000370618	0.00265887
C1orf229	0.357335	0.715687	1.00205	0.0151034	0.0198686
C10orf55	0.0230681	0.160657	2.80001	0.0175131	0.0223223
UBE2E1-AS1	0.150636	0.832461	2.46632	0.000216938	0.00265887
MIR181A2HG	0.278287	1.36819	2.29762	0.00134781	0.00414452
INHBA-AS1	0.886844	0.243901	-1.86238	0.00583331	0.00969699
WARS2-IT1	0.0144702	0.67492	5.54356	0.000177357	0.00265887
ZMIZ1-AS1	0.545595	0.235788	-1.21034	0.00140049	0.00416469
LINC00320	13.032	4.56683	-1.51279	0.0154757	0.0202501
LINC00237	0.49215	3.59579	2.86914	0.00216675	0.0053302
MIR137HG	1.00586	0.186537	-2.4309	0.000469743	0.00271096
PPP1R26-AS1	0.877099	0.195887	-2.16272	0.0027386	0.00623793
RFPL1S	11.7782	2.05044	-2.52211	0.000964681	0.00354196
CYP4A22-AS1	0.281839	0.120881	-1.22129	0.0236297	0.028635
MEG8	0.840582	0.24267	-1.79239	0.00102724	0.00366233
DBH-AS1	1.55272	0.550772	-1.49527	0.00391227	0.00745051
MIAT	16.4483	5.32498	-1.62709	0.00751783	0.011705
TRAM2-AS1	2.77328	6.19491	1.15949	0.000220746	0.00265887
SATB2-AS1	1.3276	0.461411	-1.5247	0.0013375	0.00414452
HAR1A	3.13453	1.1851	-1.40324	0.00563978	0.00956818
PARD3-AS1	0.364241	1.32898	1.86735	0.0227622	0.0277204
PAPPA-AS2	0.0573353	0.187029	1.70577	0.036854	0.0394212
LINC00511	1.13012	6.98678	2.62816	0.000178927	0.00265887
ST7-AS1	0.804442	3.43026	2.09226	0.00029088	0.00265887
HCG15	0.121984	0.690049	2.50001	0.000339009	0.00265887
AC004771.1	0.231849	0.463926	1.00071	0.0356759	0.0390057
SOX21-AS1	2.33362	6.54764	1.48841	0.000684635	0.00305643
DNMBP-AS1	0.0785559	0.601829	2.93756	0.0389001	0.0410705
HCG11	2.91889	0.976724	-1.5794	0.000760101	0.00316923
LINC01004	0.932453	2.25388	1.27331	0.00607491	0.00996285
WEE2-AS1	0.303983	1.45611	2.26005	0.000215057	0.00265887
MIR4500HG	0.784553	0.197981	-1.98651	0.0022814	0.00539678
UBAC2-AS1	0.435305	1.0336	1.24758	0.00134781	0.00414452
CCDC26	0.00909358	0.226304	4.63727	0.000469851	0.00271096
ANKRD10-IT1	3.36834	7.02834	1.06115	0.0425938	0.0440255
ACAP2-IT1	2.43984	0.646886	-1.9152	0.00137919	0.00416469
EMX2OS	6.82073	2.58027	-1.40241	0.00327788	0.00671966
HOXB-AS1	0.0242756	0.515114	4.40731	0.0162307	0.0210145
C9orf147	0.179517	0.600067	1.74101	0.000324941	0.00265887
ENO1-AS1	0.126814	0.453716	1.83907	0.00316281	0.00653833
LINC00689	0.102194	7.01207	6.10045	0.00636731	0.0103732
IPO9-AS1	0.180479	0.605596	1.74652	0.000563293	0.00292196
TRAF3IP2-AS1	1.35602	3.19079	1.23453	0.000829916	0.00321548
LEF1-AS1	0.018199	0.138986	2.93301	0.00157013	0.00452432
HCG25	0.239472	0.565218	1.23895	0.000877392	0.00327028
SNHG7	3.83484	8.83501	1.20406	0.00112823	0.00390907
LINC00884	1.00153	0.325016	-1.62363	0.00375059	0.00732259
AC093157.1	0.769683	2.67402	1.79667	0.000183714	0.00265887
LINC00472	0.305651	0.764746	1.32309	0.00231538	0.0054246
HOTAIRM1	0.0851889	2.66768	4.96878	0.00307348	0.00651789
STXBP5-AS1	1.02906	0.348364	-1.56266	0.00182578	0.0047781
LINC00460	1.49792	0.268741	-2.47867	0.00169512	0.0046854
SLC26A4-AS1	11.8411	1.17836	-3.32895	0.000378294	0.00265887
KRTAP5-AS1	1.93636	0.32111	-2.5922	0.000365771	0.00265887
SYNE1-AS1	0.0286482	0.173733	2.60035	0.00254175	0.00584365
AL450992.2	9.04008	1.44213	-2.64813	0.000188618	0.00265887
LINC00957	7.97642	1.99006	-2.00293	0.000311421	0.00265887
GNAS-AS1	0.0308725	0.136258	2.14195	0.00316285	0.00653833
SAPCD1-AS1	0.663405	0.136126	-2.28494	0.00116754	0.0039891
COX10-AS1	0.497214	1.06047	1.09277	0.000353644	0.00265887
TLX1NB	0	0.377046	Inf	0.00694945	0.0110945
TRHDE-AS1	0.704325	0.174106	-2.01627	0.0017708	0.00476473
PITPNA-AS1	2.76251	8.01397	1.53654	0.000269291	0.00265887
INTS6-AS1	0.199835	0.414728	1.05336	0.00344533	0.00699664
MIR600HG	5.7944	2.22788	-1.37899	0.0038038	0.00736799
ZEB1-AS1	0.714453	2.22356	1.63796	0.000253548	0.00265887
HOXD-AS2	0	0.786785	Inf	0.000660387	0.00300843
UNC5B-AS1	0.984921	0.16412	-2.58526	0.000302414	0.00265887
DGCR5	6.19674	2.68493	-1.20663	0.0150115	0.0198539
DCTN1-AS1	2.11994	0.292749	-2.85629	0.000191956	0.00265887
MID1IP1-AS1	1.19528	2.88039	1.26891	0.0262731	0.0312231
KMT2E-AS1	1.76994	4.23354	1.25816	0.00228156	0.00539678
PRKAG2-AS1	12.6546	3.5027	-1.85312	0.000718555	0.00310113
NDUFB2-AS1	1.275	0.601623	-1.08357	0.000220746	0.00265887
ARHGAP31-AS1	0.129733	1.40581	3.43778	0.000163805	0.00265887
SNHG3	1.5732	3.84645	1.28982	0.00120988	0.00407714
ZBTB20-AS4	0.208179	0.735869	1.82162	0.0300741	0.0339368
GLYCTK-AS1	0.0509182	1.05726	4.37601	0.000462231	0.00271096
ARHGEF26-AS1	1.72126	3.9824	1.21017	0.00792354	0.012032
LINC00880	0.0247788	0.227514	3.19878	0.031616	0.0355139
WNT5A-AS1	0.096295	0.906513	3.23479	0.000560992	0.00292196
GABPB1-AS1	1.28457	3.24078	1.33506	0.01295	0.0174082
IGFBP7-AS1	0.283222	2.04464	2.85184	0.00537774	0.00924974
LINC00461	6.41193	24.3208	1.92336	0.000414823	0.00271096
DDX11-AS1	0.127547	0.362573	1.50724	0.00281905	0.00624762
CRNDE	0.154077	2.5456	4.04628	0.00356967	0.00708176
GS1-24F4.2	0.0108798	0.143106	3.71736	0.00279145	0.00624762
SNHG6	26.141	56.4605	1.11093	0.000803868	0.00321548
KCTD21-AS1	0.171737	0.472166	1.45909	0.00372425	0.00732259
SNHG10	1.23777	2.83466	1.19543	0.00221529	0.00539566
UBL7-AS1	0.492548	1.15614	1.23098	0.0018954	0.00489336
ZBED5-AS1	2.21845	5.05441	1.18799	0.000641719	0.00297855
LRP4-AS1	0.282472	0.63033	1.158	0.00792354	0.012032
PCED1B-AS1	0.817423	2.64908	1.69634	0.021983	0.027175
TRIM52-AS1	5.13253	11.3456	1.14439	0.000823331	0.00321548
OXCT1-AS1	0.910395	2.24619	1.30292	0.00314029	0.00653833
LINC01088	0.239396	10.3938	5.44019	0.000695772	0.00305643
LINC01018	1.7435	0.411719	-2.08226	0.000760072	0.00316923
DNAH10OS	2.66606	1.32763	-1.00586	0.00751783	0.011705
HOXA-AS2	0.0012989	0.317723	7.93434	0.00763886	0.0118186
ZFHX4-AS1	1.15042	2.59132	1.17152	0.00932072	0.0135674
FER1L6-AS2	0.574771	0.100798	-2.51151	0.000302671	0.00265887
TMEM9B-AS1	1.17598	2.37484	1.01396	0.0116454	0.0161851
SNHG9	4.94303	10.1448	1.03728	0.0292455	0.0334623
AF131215.5	1.68342	3.82701	1.18482	0.00583396	0.00969699
ZNF252P-AS1	0.100814	0.257025	1.35021	0.00526884	0.0091902
SNHG1	4.12828	16.6828	2.01475	0.000262435	0.00265887
LINC00507	5.33746	0.615012	-3.11747	0.00160435	0.00452432
CACNA1C-AS2	0.359392	0.852034	1.24535	0.0222401	0.0273554
TMPO-AS1	0.209338	0.754584	1.84985	0.000601317	0.00295848
LBX2-AS1	0.143927	0.817727	2.50629	0.000404547	0.00271096
LINC00641	23.6615	10.5239	-1.16888	0.00142209	0.00416469
LINC00638	0.151943	0.423245	1.47797	0.00177177	0.00476473
LINC00519	0.040196	1.0677	4.73132	0.000261306	0.00265887
LINC00928	0.224548	1.4855	2.72585	0.00530491	0.0091902
IQCH-AS1	0.49567	1.08066	1.12446	0.00033615	0.00265887
SNAI3-AS1	3.50461	1.12942	-1.63367	0.000281092	0.00265887
LINC00622	1.3767	0.368663	-1.90084	0.00198218	0.00502696
LINC01003	3.90779	8.63342	1.14358	0.00131709	0.00414452
AC135048.1	0.155063	0.330012	1.08966	0.00472098	0.00841565
AC012615.1	1.94809	5.08022	1.38283	0.00107665	0.00378367
AC144831.1	1.43152	0.643285	-1.15402	0.00132726	0.00414452
DLGAP1-AS2	0.385639	1.26618	1.71516	0.0040518	0.00755108
LINC00621	0.7857	0.209597	-1.90636	0.00178193	0.00476473
TAPT1-AS1	0.195571	0.431878	1.14293	0.00158208	0.00452432
DLGAP1-AS4	8.42222	1.12515	-2.90408	0.000465792	0.00271096
AC132872.2	0.0690698	0.272406	1.97963	0.00240193	0.00557429
ASB16-AS1	1.36446	3.38338	1.31014	0.000631389	0.00297855
RNF157-AS1	0.701836	2.90035	2.04702	0.000238671	0.00265887
LINC00906	0.0507759	0.607553	3.58079	0.0382485	0.0407322
SMC5-AS1	0.166674	0.381237	1.19366	0.00446686	0.00813961
AC019171.1	2.08569	0.259895	-3.00452	0.000180494	0.00265887
GAS5-AS1	0.785008	1.74767	1.15465	0.000306162	0.00265887
YTHDF3-AS1	0.849771	2.117	1.31688	0.00182578	0.0047781
AC090186.1	0.346045	0.124281	-1.47735	0.00307034	0.00651789
LINC01023	1.66585	4.53625	1.44524	0.0064101	0.0103742
JMJD1C-AS1	0.161394	0.997472	2.62769	0.000577282	0.00292196
AP001412.1	0.255605	0.563879	1.14147	0.0412576	0.0431888
FAM27E3	0.189914	0.525769	1.46908	0.0136917	0.0182063
