# Supplementary material for: A novel signature based on necroptosis-related long non-coding RNAs for predicting prognosis of patients with glioma
Source: Front Oncol. 2022 Aug 10;12:940220. doi: 10.3389/fonc.2022.940220 (PMC9399791; doi:10.3389/fonc.2022.940220)
Supplement: Supplementary Table 3 — Predicted binding miRNAs of selected lncRNAs. [file Table_3.xlsx]

## Sheet: Sheet1
ENSG00000186594.5 (MIR22HG) (other)
microRNA family	Seed position	Seed type	Transcript region	Repeat	Conservation
Primates	Mammals	Other vert.
miR-133abc	chr17:1615583	7-mer-m8	ncRNA	no	0.78	0	0
miR-199ab-5p	chr17:1617031	7-mer-m8	ncRNA	no	0.78	0.04	0
miR-1ab/206/613	chr17:1615392	7-mer-m8	ncRNA	yes	0.33	0	0
miR-203	chr17:1614990	7-mer-A1	ncRNA	yes	0.33	0	0
miR-24/24ab/24-3p	chr17:1617272	7-mer-m8	ncRNA	no	0.89	0.91	0
miR-25/32/92abc/363/363-3p/367	chr17:1615141	7-mer-A1	ncRNA	yes	0.44	0.35	0
miR-375	chr17:1614883	7-mer-A1	ncRNA	yes	0.56	0.04	0
miR-383	chr17:1617690	7-mer-A1	ncRNA	no	0.33	0.48	0
miR-425/425-5p/489	chr17:1615324	7-mer-m8	ncRNA	yes	0.56	0	0
ENSG00000203644.2 (AC083799.1) (pseudogene)
microRNA family	Seed position	Seed type	Transcript region	Repeat	Conservation
Primates	Mammals	Other vert.
miR-137/137ab	chr3:129566360	7-mer-A1	ncRNA	yes	0.33	0	0
miR-183	chr3:129566555	7-mer-A1	ncRNA	yes	0.56	0.04	0
miR-199ab-5p	chr3:129566121	7-mer-A1	ncRNA	no	0.44	0.04	0
miR-1ab/206/613	chr3:129566539	7-mer-A1	ncRNA	yes	0.44	0.04	0
miR-218/218a	chr3:129566784	7-mer-m8	ncRNA	yes	0.22	0	0
miR-22/22-3p	chr3:129566466	7-mer-A1	ncRNA	yes	0.11	0	0
miR-23abc/23b-3p	chr3:129566564	8-mer	ncRNA	yes	0.44	0	0
miR-23abc/23b-3p	chr3:129566619	8-mer	ncRNA	yes	0.56	0	0
miR-24/24ab/24-3p	chr3:129566009	7-mer-A1	ncRNA	no	0.56	0	0
miR-25/32/92abc/363/363-3p/367	chr3:129566241	7-mer-A1	ncRNA	no	0.44	0	0
miR-27abc/27a-3p	chr3:129566153	7-mer-A1	ncRNA	no	0.56	0.04	0
miR-125a-5p/125b-5p/351/670/4319	chr3:129566186	7-mer-A1	ncRNA	no	0.44	0.04	0
miR-129-5p/129ab-5p	chr3:129566495	7-mer-A1	ncRNA	yes	0.56	0	0
ENSG00000222047.4 (C10orf55) (coding)
microRNA family	Seed position	Seed type	Transcript region	Repeat	Conservation
Primates	Mammals	Other vert.
miR-96/507/1271	chr10:75671540	7-mer-m8	CDS	no	0.33	0	0
miR-138/138ab	chr10:75676361	7-mer-A1	5pUTR	no	0.11	0	0
miR-141/200a	chr10:75670102	7-mer-A1	3pUTR	yes	0.56	0	0
miR-146ac/146b-5p	chr10:75669969	7-mer-A1	3pUTR	no	0.56	0.09	0
miR-146ac/146b-5p	chr10:75671526	7-mer-A1	CDS	no	0.56	0.35	0
miR-146ac/146b-5p	chr10:75671663	8-mer	CDS	no	0.44	0	0
miR-150/5127	chr10:75669945	8-mer	3pUTR	no	0.44	0	0
miR-181abcd/4262	chr10:75672026	7-mer-m8	5pUTR	no	0.33	0.57	0
let-7/98/4458/4500	chr10:75670580	7-mer-m8	3pUTR	no	0.56	0	0
miR-194	chr10:75670160	7-mer-A1	3pUTR	yes	0.67	0	0
miR-1ab/206/613	chr10:75669850	7-mer-A1	3pUTR	no	0.67	0.26	0
miR-214/761/3619-5p	chr10:75671474	7-mer-m8	CDS	no	0.22	0.09	0
miR-216b/216b-5p	chr10:75671786	7-mer-m8	CDS	no	0.89	0.04	0
miR-218/218a	chr10:75669869	7-mer-m8	3pUTR	no	0.33	0	0
miR-218/218a	chr10:75670411	7-mer-m8	3pUTR	no	0.11	0	0
miR-27abc/27a-3p	chr10:75670461	7-mer-A1	3pUTR	no	0.67	0.09	0
miR-29abcd	chr10:75670117	7-mer-m8	3pUTR	yes	0.67	0	0
miR-29abcd	chr10:75670271	8-mer	3pUTR	yes	0.67	0	0
miR-29abcd	chr10:75671417	7-mer-m8	3pUTR	no	0.33	0	0
miR-31	chr10:75671552	7-mer-A1	CDS	no	0.22	0.13	0
miR-375	chr10:75670144	7-mer-A1	3pUTR	yes	0.67	0.3	0
miR-375	chr10:75670319	7-mer-A1	3pUTR	yes	0.67	0	0
miR-375	chr10:75671959	7-mer-A1	CDS	no	0.56	0	0
miR-383	chr10:75671413	7-mer-A1	3pUTR	no	0.44	0	0
miR-128/128ab	chr10:75670888	7-mer-m8	3pUTR	no	0.33	0.09	0
miR-129-5p/129ab-5p	chr10:75676372	7-mer-m8	5pUTR	no	0.78	0.43	0
ENSG00000235590.2 (GNAS-AS1) (lncRNA, overlapping)
microRNA family	Seed position	Seed type	Transcript region	Repeat	Conservation
Primates	Mammals	Other vert.
miR-503	chr20:57415318	7-mer-m8	ncRNA	no	0.67	0.61	0
miR-503	chr20:57415801	7-mer-m8	ncRNA	no	0.56	0.13	0
miR-15abc/16/16abc/195/322/424/497/1907	chr20:57425919	7-mer-m8	ncRNA	no	0.33	0	0
miR-204/204b/211	chr20:57415004	8-mer	ncRNA	no	0.44	0.09	0
miR-214/761/3619-5p	chr20:57415182	7-mer-A1	ncRNA	no	0.33	0.43	0
miR-218/218a	chr20:57415095	7-mer-m8	ncRNA	no	0	0	0
miR-24/24ab/24-3p	chr20:57415178	7-mer-m8	ncRNA	no	0.33	0.43	0
miR-24/24ab/24-3p	chr20:57425598	7-mer-m8	ncRNA	no	0.67	0	0
miR-338/338-3p	chr20:57415084	7-mer-A1	ncRNA	no	0.56	0.17	0
miR-34ac/34bc-5p/449abc/449c-5p	chr20:57425724	7-mer-m8	ncRNA	no	0	0	0
miR-125a-5p/125b-5p/351/670/4319	chr20:57415388	8-mer	ncRNA	no	0.44	0.22
ENSG00000245694.3 (CRNDE) (lncRNA, intergenic)
microRNA family	Seed position	Seed type	Transcript region	Repeat	Conservation
Primates	Mammals	Other vert.
miR-9/9ab	chr16:54958940	7-mer-m8	ncRNA	no	1	0.39	0
miR-135ab/135a-5p	chr16:54957296	7-mer-A1	ncRNA	no	0.78	0	0
miR-140/140-5p/876-3p/1244	chr16:54951940	8-mer	ncRNA	yes	0.56	0.09	0
miR-142-3p	chr16:54952126	7-mer-m8	ncRNA	yes	0.44	0	0
miR-143/1721/4770	chr16:54951967	7-mer-A1	ncRNA	yes	0.89	0	0
miR-143/1721/4770	chr16:54952542	7-mer-m8	ncRNA	no	0.44	0	0
miR-144	chr16:54952088	8-mer	ncRNA	yes	0.67	0	0
miR-144	chr16:54957534	7-mer-A1	ncRNA	no	0.89	0.35	0
miR-145	chr16:54954227	7-mer-A1	ncRNA	no	0.67	0	0
miR-146ac/146b-5p	chr16:54954245	7-mer-m8	ncRNA	no	0.56	0.22	0
miR-155	chr16:54958848	7-mer-A1	ncRNA	no	0.44	0.3	0
miR-181abcd/4262	chr16:54952804	7-mer-m8	ncRNA	no	0.44	0.35	0
miR-183	chr16:54957335	7-mer-m8	ncRNA	no	0.33	0	0
miR-193/193b/193a-3p	chr16:54962948	7-mer-m8	ncRNA	no	0.33	0.13	0
miR-199ab-5p	chr16:54954228	7-mer-A1	ncRNA	no	0.56	0.04	0
miR-203	chr16:54952583	7-mer-m8	ncRNA	no	0.44	0	0
miR-205/205ab	chr16:54957613	8-mer	ncRNA	no	0.78	0.61	0
miR-216b/216b-5p	chr16:54952217	7-mer-m8	ncRNA	no	0.67	0	0
miR-217	chr16:54952047	7-mer-m8	ncRNA	yes	0.56	0.04	0
miR-217	chr16:54952160	7-mer-m8	ncRNA	yes	0.78	0.22	0
miR-217	chr16:54957420	7-mer-A1	ncRNA	no	0.56	0	0
miR-219-5p/508/508-3p/4782-3p	chr16:54952739	8-mer	ncRNA	no	0.56	0	0
miR-22/22-3p	chr16:54952429	7-mer-A1	ncRNA	no	0.56	0.13	0
miR-221/222/222ab/1928	chr16:54952433	7-mer-A1	ncRNA	no	0.67	0.13	0
miR-223	chr16:54952058	7-mer-A1	ncRNA	yes	0.11	0	0
miR-23abc/23b-3p	chr16:54954371	7-mer-A1	ncRNA	no	0.22	0	0
miR-25/32/92abc/363/363-3p/367	chr16:54952095	7-mer-A1	ncRNA	yes	0.44	0.04	0
miR-26ab/1297/4465	chr16:54952672	7-mer-A1	ncRNA	no	0.67	0.22	0
miR-26ab/1297/4465	chr16:54958883	7-mer-m8	ncRNA	no	0.67	0	0
miR-27abc/27a-3p	chr16:54952364	8-mer	ncRNA	no	0.56	0.04	0
miR-27abc/27a-3p	chr16:54957250	7-mer-A1	ncRNA	no	0.44	0	0
miR-101/101ab	chr16:54952088	7-mer-A1	ncRNA	yes	0.56	0	0
miR-101/101ab	chr16:54957534	7-mer-A1	ncRNA	no	0.89	0.35	0
miR-31	chr16:54952465	7-mer-A1	ncRNA	no	0.67	0.35	0
miR-338/338-3p	chr16:54954425	7-mer-m8	ncRNA	no	0.56	0.04	0
miR-128/128ab	chr16:54952365	8-mer	ncRNA	no	0.56	0.04	0
miR-129-5p/129ab-5p	chr16:54952776	7-mer-A1	ncRNA	no	0.33	0.04	0
ENSG00000257702(LBX2-AS1) (lncRNA, overlapping)
microRNA family	Seed position	Seed type	Transcript region	Repeat	Conservation
Primates	Mammals	Other vert.
miR-503	chr2:74730457	7-mer-m8	ncRNA	no	0.67	0.04	0
miR-503	chr2:74730523	7-mer-m8	ncRNA	no	0.56	0	0
miR-96/507/1271	chr2:74730044	8-mer	ncRNA	no	0.56	0.35	0
miR-146ac/146b-5p	chr2:74730273	7-mer-A1	ncRNA	no	0.56	0	0
miR-150/5127	chr2:74730435	8-mer	ncRNA	no	0.56	0.09	0
miR-182	chr2:74730044	7-mer-A1	ncRNA	no	0.56	0.26	0
miR-1ab/206/613	chr2:74730930	7-mer-A1	ncRNA	no	0.44	0.09	0
miR-210	chr2:74731297	7-mer-A1	ncRNA	no	0.44	0	0
miR-214/761/3619-5p	chr2:74730458	7-mer-A1	ncRNA	no	0.67	0.09	0
miR-122/122a/1352	chr2:74731741	7-mer-A1	ncRNA	no	0.33	0	0
miR-29abcd	chr2:74730067	7-mer-m8	ncRNA	no	0.56	0	0
miR-124/124ab/506	chr2:74731565	7-mer-m8	ncRNA	no	0.56	0	0
miR-490-3p	chr2:74731402	7-mer-m8	ncRNA	no	0	0	0
ENSG00000258441(LINC00641)
microRNA family	Seed position	Seed type	Transcript region	Repeat	Conservation
Primates	Mammals	Other vert.
miR-503	chr14:21668443	7-mer-A1	ncRNA	yes	0.78	0.17	0
miR-132/212/212-3p	chr14:21671121	7-mer-A1	ncRNA	no	0.56	0.09	0
miR-132/212/212-3p	chr14:21671827	7-mer-A1	ncRNA	no	0.56	0	0
miR-7/7ab	chr14:21668715	7-mer-A1	ncRNA	yes	0.89	0.09	0
miR-135ab/135a-5p	chr14:21669522	7-mer-m8	ncRNA	yes	0.33	0	0
miR-135ab/135a-5p	chr14:21670948	7-mer-A1	ncRNA	yes	0.78	0.22	0
miR-138/138ab	chr14:21669621	7-mer-A1	ncRNA	yes	0.67	0.09	0
miR-138/138ab	chr14:21672422	7-mer-m8	ncRNA	no	0.44	0.04	0
miR-139-5p	chr14:21673632	7-mer-m8	ncRNA	no	0.33	0	0
miR-140/140-5p/876-3p/1244	chr14:21668700	7-mer-A1	ncRNA	yes	0.56	0.04	0
miR-142-3p	chr14:21670589	7-mer-A1	ncRNA	yes	0.44	0	0
miR-144	chr14:21668532	7-mer-m8	ncRNA	yes	0.67	0.17	0
miR-145	chr14:21668368	7-mer-A1	ncRNA	no	0.67	0.04	0
miR-146ac/146b-5p	chr14:21671333	7-mer-m8	ncRNA	no	0.33	0.17	0
miR-146ac/146b-5p	chr14:21672224	8-mer	ncRNA	yes	0.67	0	0
miR-148ab-3p/152	chr14:21669203	7-mer-A1	ncRNA	no	0.89	0.13	0
miR-153	chr14:21668485	7-mer-m8	ncRNA	yes	0.56	0	0
miR-155	chr14:21674816	7-mer-A1	ncRNA	yes	0.44	0.04	0
miR-15abc/16/16abc/195/322/424/497/1907	chr14:21668443	7-mer-A1	ncRNA	yes	0.78	0.17	0
miR-15abc/16/16abc/195/322/424/497/1907	chr14:21671664	7-mer-m8	ncRNA	no	0.11	0	0
miR-181abcd/4262	chr14:21671639	7-mer-m8	ncRNA	no	0.67	0	0
let-7/98/4458/4500	chr14:21669995	7-mer-m8	ncRNA	yes	0	0	0
let-7/98/4458/4500	chr14:21672588	7-mer-A1	ncRNA	no	0.67	0	0
miR-194	chr14:21668491	7-mer-m8	ncRNA	yes	0.56	0	0
miR-1ab/206/613	chr14:21669152	7-mer-m8	ncRNA	yes	0.56	0.04	0
miR-1ab/206/613	chr14:21669752	7-mer-m8	ncRNA	no	0.11	0	0
miR-1ab/206/613	chr14:21670236	7-mer-m8	ncRNA	no	0.67	0	0
miR-200bc/429/548a	chr14:21668519	7-mer-m8	ncRNA	yes	0.67	0.04	0
miR-200bc/429/548a	chr14:21671933	7-mer-m8	ncRNA	no	0.33	0	0
miR-203	chr14:21670681	7-mer-A1	ncRNA	yes	0.56	0	0
miR-203	chr14:21673419	7-mer-m8	ncRNA	no	0.67	0	0
miR-204/204b/211	chr14:21670414	8-mer	ncRNA	no	0.22	0	0
miR-204/204b/211	chr14:21670427	7-mer-m8	ncRNA	no	0.56	0.35	0
miR-21/590-5p	chr14:21669215	7-mer-m8	ncRNA	no	0.67	0	0
miR-214/761/3619-5p	chr14:21672154	7-mer-m8	ncRNA	yes	0.56	0	0
miR-217	chr14:21669450	7-mer-A1	ncRNA	yes	0.44	0.22	0
miR-217	chr14:21671012	7-mer-A1	ncRNA	yes	0.78	0.04	0
miR-221/222/222ab/1928	chr14:21672428	7-mer-A1	ncRNA	no	0.33	0.04	0
miR-122/122a/1352	chr14:21669616	7-mer-A1	ncRNA	yes	0.56	0	0
miR-23abc/23b-3p	chr14:21672918	8-mer	ncRNA	no	0.56	0.17	0
miR-24/24ab/24-3p	chr14:21669862	7-mer-A1	ncRNA	yes	0.67	0	0
miR-24/24ab/24-3p	chr14:21673038	7-mer-A1	ncRNA	yes	0.44	0	0
miR-26ab/1297/4465	chr14:21671351	7-mer-A1	ncRNA	no	0.56	0	0
miR-103a/107/107ab	chr14:21671665	7-mer-m8	ncRNA	no	0.78	0.04	0
miR-103a/107/107ab	chr14:21672683	7-mer-A1	ncRNA	no	0.44	0	0
miR-124/124ab/506	chr14:21671105	7-mer-m8	ncRNA	no	0.67	0.04	0
miR-338/338-3p	chr14:21671987	7-mer-A1	ncRNA	no	0.56	0.17	0
miR-33a-3p/365/365-3p	chr14:21670157	8-mer	ncRNA	no	0.33	0.13	0
miR-33a-3p/365/365-3p	chr14:21670882	7-mer-A1	ncRNA	yes	0.67	0	0
miR-33ab/33-5p	chr14:21670369	7-mer-A1	ncRNA	no	0.56	0	0
miR-383	chr14:21669642	8-mer	ncRNA	yes	0.56	0.13	0
miR-425/425-5p/489	chr14:21668286	8-mer	ncRNA	no	0.56	0	0
miR-10abc/10a-5p	chr14:21672576	8-mer	ncRNA	no	0.56	0	0
miR-128/128ab	chr14:21669856	7-mer-m8	ncRNA	yes	0.22	0	0
miR-128/128ab	chr14:21673032	7-mer-m8	ncRNA	yes	0	0.04	0
miR-129-5p/129ab-5p	chr14:21668779	7-mer-m8	ncRNA	yes	0.44	0	0
miR-129-5p/129ab-5p	chr14:21674920	7-mer-m8	ncRNA	no	0.33	0.09	0
miR-490-3p	chr14:21670051	7-mer-m8	ncRNA	yes	0.56	0	0
miR-490-3p	chr14:21672297	7-mer-m8	ncRNA	yes	0	0	0
